# Supplementary material for: Investigation of Hybrid Electrodes of Polyaniline and Reduced Graphene Oxide with Bio-Waste-Derived Activated Carbon for Supercapacitor Applications
Source: Polymers (Basel). 2024 Feb 2;16(3):421. doi: 10.3390/polym16030421 (PMC10857362; doi:10.3390/polym16030421)
Supplement: Supplementary file 1 [file polymers-16-00421-s001.zip]

Archive with 1 entries (1 files):
- polymers-2829078-supplementary.pdf
